# Supplementary material for: An Injectable, Self-Healing, Adhesive Multifunctional Hydrogel Promotes Bacteria-Infected Wound Healing
Source: Polymers (Basel). 2024 May 8;16(10):1316. doi: 10.3390/polym16101316 (PMC11124967; doi:10.3390/polym16101316)
Supplement: Supplementary file 1 [file polymers-16-01316-s001.zip]

Archive with 3 entries (3 files):
- Video S1ú║Injection under water.mp4
- Video S2ú║Adhesion under water.mp4
- Video S3ú║Conductivity.mp4
